# Supplementary material for: Impact of Shades and Thickness on the Polymerization of Low-Viscosity Bulk-Fill Composites in Pediatric Restorations: An In Vitro Study
Source: Dent J (Basel). 2025 Aug 1;13(8):352. doi: 10.3390/dj13080352 (PMC12385521; doi:10.3390/dj13080352)
Supplement: Supplementary file 1 [file dentistry-13-00352-s001.zip]

Archive with 1 entries (1 files):
- dentistry-3684601-supplementary.pdf
